# Supplementary material for: Neurogenic Potential of the 18-kDa Mitochondrial Translocator Protein (TSPO) in Pluripotent P19 Stem Cells
Source: Cells. 2021 Oct 17;10(10):2784. doi: 10.3390/cells10102784 (PMC8534396; doi:10.3390/cells10102784)
Supplement: Supplementary file 1 [file cells-10-02784-s001.zip]

Archive with 1 entries (1 files):
- cells-1330544-supplementary.pdf
